# Supplementary material for: Evaluation of β-Catenin Inhibition of Axitinib and Nitazoxanide in Human Monocyte-Derived Dendritic Cells
Source: Biomedicines. 2021 Aug 3;9(8):949. doi: 10.3390/biomedicines9080949 (PMC8391762; doi:10.3390/biomedicines9080949)
Supplement: Supplementary file 1 [file biomedicines-09-00949-s001.zip]

Archive with 1 entries (1 files):
- biomedicines-1317980-supplementary.pdf
